# Supplementary material for: Towards Sustainable Carbon Return from Waste to Industry via C2-Type Molecular Unit
Source: Int J Mol Sci. 2022 Oct 5;23(19):11828. doi: 10.3390/ijms231911828 (PMC9569557; doi:10.3390/ijms231911828)
Supplement: Supplementary file 1 [file ijms-23-11828-s001.zip]

Archive with 1 entries (1 files):
- ijms-1930071-supplementary.pdf
